# Supplementary material for: Mendelian randomization study shows no causal relationship between psychiatric disorders and glaucoma in European and East Asian populations
Source: Front Genet. 2024 Mar 7;15:1349860. doi: 10.3389/fgene.2024.1349860 (PMC10954835; doi:10.3389/fgene.2024.1349860)
Supplement: Supplementary file 1 [file Table1.xlsx]

## Sheet: Index
Supplementary Table
INDEX	Title
Supplementary Table 1	Excluded SNPs of Potential confounders
Supplementary Table 2	Instrumental variables from Depression GWAS in the European and East Asian populations after removing potential confounders.
Supplementary Table 3	Instrumental variables from Insomnia GWAS in the European and East Asian populations after removing potential confounders.
Supplementary Table 4	Instrumental variables from Schizophrenia GWAS in the European and East Asian populations after removing potential confounders.
Supplementary Table 5	Sensitivity analyses of MR

## Sheet: Table S1
Supplementary Table S1. Excluded SNPs of Potential confounders.
Population	Exposures	Excluded SNPsa	Traits
European	Depression	rs301799	Body mass index; Lymphocyte count; Self-reported hypertension; Schizophrenia; Lymphocyte count; Allergic disease; Eosinophil percentage of granulocytes; Eosinophil percentage of granulocytes; Heel bone mineral density; Diastolic blood pressure; Eosinophil count; Leg fat percentage right; No blood clot, bronchitis, emphysema, asthma, rhinitis, eczema or allergy diagnosed by doctor; Hayfever, aller…
		rs2568958	Body mass index; Comparative body size at age 10; Leg fat mass left; Whole body fat mass; Hip circumference; Arm fat mass Trunk fat mass; Obesity; Qualifications: college or university degree; Arm fat percentage left; Body fat percentage; Waist circumference; Weight; Seen doctor for nerves, anxiety, tension or depression; NEGR1 expression for Blood tissue; Waist circumference; Age at menarche; Ar…
		rs113188507	Body mass index; Body fat percentage; Leg fat mass left; Waist circumference Diseases; Leg fat percentage right; Trunk fat mass; Whole body fat mass; Leg fat percentage left; Trunk fat percentage; Arm fat mass right; Arm fat mass left; Arm fat percentage right; Weight; Arm fat percentage left; Enlarged lymph nodes; Hip circumference
		rs1095626	Body mass index; Forced vital capacity; Sitting height; Leg fat percentage; Forced expiratory volume in 1-second; Forced expiratory volume in 1-second, best measure; Arm fat percentage left; Arm fat percentage right; Seen doctor for nerves, anxiety, tension or depression; Diastolic blood pressure; Morning or evening person
		rs7685686	Body mass index; Frequency of tiredness or lethargy in last 2 weeks; Leg fat percentage; Leg fat mass; Years of educational attainment; Pulse rate; Seen doctor for nerves, anxiety, tension or depression; Years of educational attainment in females
		rs30266	Body mass index; Seen doctor for nerves, anxiety, tension or depression; Leg fat percentage; Comparative body size at age 10; Long-standing illness, disability or infirmity; Leg fat percentage left; Sleeplessness or insomnia; Ever depressed for a whole week; Leg fat mass right; Overall health rating; Morning or evening person; Hand grip strength right; Body fat percentage; Hand grip strength left…
		rs200949	Body mass index; Self-reported malabsorption or coeliac disease; Primary sclerosing cholangitis; Intestinal malabsorption; Lymphocyte count; White blood cell count; IgA deficiency; Hemoglobin concentration; Monocyte count; Sum eosinophil basophil counts; Eosinophil count; Self-reported hyperthyroidism or thyrotoxicosis; Hematocrit; Reticulocyte count; Forced expiratory volume in 1-second; Forced …
		rs3823624	Body mass index; Arm fat percentage left; Arm fat percentage right; Qualifications: college or university degree; Arm fat mass left; Number of self-reported non-cancer illnesses; Arm fat mass right; Overall health rating; Types of physical activity in last 4 weeks: other exercises; Impedance of leg left; Body fat percentage; Hip circumference; Miserableness; Whole body fat mass; Taking other pres…
		rs58104186	Body mass index; Frequency of tiredness or lethargy in last 2 weeks; Depressive symptoms; Arm fat mass right; Miserableness ; Leg fat mass left; Arm fat mass left; Fed-up feelings; Leg fat mass right; Arm fat-free mass left; Weight
		rs1448938	Self-reported hypertension; Impedance of arm right; Impedance of whole body; Red blood cell count; Hematocrit; Impedance of arm left; Hemoglobin concentration; Gut microbiome composition winter; Impedance of leg left; Lumbar spine bone mineral density
		rs10774600	Platelet count; Sum eosinophil basophil counts; Red blood cell count; Eosinophil count; Plateletcrit; Hematocrit; Lymphocyte count; Comparative height size at age 10; Hemoglobin concentration; Diastolic blood pressure
		rs9592461	Body mass index; Frequency of unenthusiasm or disinterest in last 2 weeks; Miserableness; Breastfed as a baby; Qualifications: college or university degree; Neuroticism score
	Insomnia	rs2803296	Body mass index; Waist circumference; Systolic blood pressure; Basal metabolic rate; Trunk predicted mass; Impedance of whole body; Reticulocyte count
		rs2644128	Body mass index; Waist circumference; Self-reported hypertension; Arm fat; Basal metabolic rate; Body fat percentage; Diastolic blood pressure; Impedance of body; Nap during day;Overall health rating; Trunk fat mass; Whole body fat mass
		rs56365214	Body mass index; Waist circumference; Body fat percentage; Arm fat mass; Leg fat mass;Trunk fat mass; Doctor diagnosed hayfever or allergic rhinitis
		rs1592757	Waist circumference; Seen doctor for nerves, anxiety, tension or depression; Arm fat mass; Body fat percentage; Comparative body size at age 10; Ever depressed for a whole week; Frequency of tiredness or lethargy in last 2 weeks; Hand grip strength; Leg fat mass; Loneliness, isolation; Long-standing illness, disability or infirmity; Morning or evening person; Nap during day; Overall health rating…
		rs314280	Waist circumference; Height; Hip circumference; Tanner stage; Age at menarche; Basal metabolic rate; Comparative body size at age 10; Guilty feelings; Hand grip strength; Impedance of body; Number of operations; Relative age of first facial hair; Trunk fat mass; Weight
		rs2014830	Body mass index; Waist circumference; Self-reported diabetes; Diabetes diagnosed by doctor; Arm fat mass; Hip circumference; Impedance of body; Trunk fat mass; Basal metabolic rate; High light scatter percentage of red cells; High light scatter reticulocyte count; Reticulocyte count; Immature fraction of reticulocytes; Age first birth; Whole body fat mass
		rs2297787	Body mass index; Self-reported hypertension; Schizophrenia; Basal metabolic rate; Birth weight; Diastolic blood pressure; Frequency of tenseness or restlessness in last 2 weeks; Hip circumference; Illnesses of mother: high blood pressure; Impedance of whole body; Leg fat-free mass; Nervous feelings; Systolic blood pressure; Treatment with blood pressure medication; Trunk fat mass; Vascular or hea…
		rs11790060	Platelet count; Comparative body size at age 10; Frequency of depressed mood in last 2 weeks; Frequency of tenseness or restlessness in last 2 weeks; Impedance of leg; Loneliness, isolation; Mood swings; Overall health rating; Years of educational attainment
		rs17709610	Basophil count; Height; Plateletcrit; Sum eosinophil basophil counts
		rs10838708	Body mass index; White blood cell count; Height; Arm fat percentage; Body fat percentage; Comparative height size at age 10; Forced vital capacity, best measure; Trunk fat-free mass
		rs11635495	Body mass index; Waist circumference; Self-reported hypertension; Vascular or heart problems diagnosed by doctor: high blood pressure; Age at menarche; Arm fat mass; Body fat percentage; Comparative body size at age 10; Getting up in morning; Hip circumference; Impedance of leg; Leg fat mass; Trunk fat mass
		rs224032	Self-reported hypertension; Granulocyte percentage of myeloid white cells; Monocyte count; Crohns disease; Basal metabolic rate; Diastolic blood pressure; Height; Leg fat-free mass; Whole body water mass; Nap during day; Trunk fat-free mass
	Schizophrenia	rs301797	Lymphocyte count; Heel bone mineral density; Diastolic blood pressure; Heel bone mineral density right; Systolic blood pressure; Heel bone mineral density left; Allergic disease; Hayfever, allergic rhinitis or eczema; Schizophrenia; Trunk fat percentage; Body fat percentage; Schizophrenia; Eosinophil percentage of white cells; Leg fat percentage right; Eosinophil percentage of granulocytes; Arm f…
		rs1702294	Waist circumference; Schizophrenia; Wheeze or whistling in the chest in last year; Qualifications: college or university degree; Time spent watching television; Whole body fat mass; Leg fat mass right; Leg fat mass left; Arm fat percentage right; Leg fat percentage right; Pain type experienced in last month: knee pain; Body fat percentage; Arm fat mass right; Friendships satisfaction; Leg fat per…
		rs2535627	Body mass index; Impedance of whole body; Impedance of arm right; Impedance of arm left; Impedance of leg left; Impedance of leg right; Reticulocyte count; Schizophrenia ; High light scatter reticulocyte count; Adiponectin levels; Reticulocyte fraction of red cells; High light scatter percentage of red cells; Adiponectin levels female; Red blood cell count; log Adiponectin; Hematocrit; Pulse rate…
		rs832187	Sum basophil neutrophil counts; Schizophrenia; White blood cell coun; Neutrophil count; Sum neutrophil eosinophil counts; Sum basophil neutrophil counts; Granulocyte count; Myeloid white cell count
		rs35225200	Body mass index; Self-reported hypertension; Arm fat percentage right; Arm fat percentage left; Body mass index; Body fat percentage; Trunk fat percentage; Leg fat percentage left; Arm fat mass right; Arm fat mass left; Whole body fat mass; Trunk fat mass; Hand grip strength right; Leg fat percentage right; Leg fat mass left; Hand grip strength left; Leg fat mass right; Hip circumference; Height;…
		rs4391122	Waist circumference; Qualifications: college or university degree; Schizophrenia; Whole body water mass; Qualifications: none; Whole body fat-free mass; Trunk fat-free mass; Trunk predicted mass; Leg fat-free mass right; Leg predicted mass right; Basal metabolic rate; Leg fat-free mass left; Qualifications: other professional qualifications; Arm fat-free mass right; Impedance of whole body; Autis…
		rs9398171	Body mass index; Waist circumference; Arm fat-free mass left; Trunk predicted mass; Trunk fat-free mass; Arm predicted mass left; Whole body water mass; Whole body fat-free mass; Basal metabolic rate; Arm fat-free mass right; Arm predicted mass right; Height; Leg predicted mass right; Leg fat-free mass right; Leg fat-free mass left; Weight; Leg predicted mass left; Sitting height; Impedance of ar…
		rs9274411	Sum basophil neutrophil counts; IgA deficiency; Schizophrenia; White blood cell count; Myeloid white cell count; Sum neutrophil eosinophil counts; Granulocyte count; Neutrophil count
		rs13217619	Lymphocyte count; Self-reported malabsorption or coeliac disease; Primary sclerosing cholangitis; White blood cell count; Intestinal malabsorption; Monocyte count; IgA deficiency; Schizophrenia; Self-reported hyperthyroidism or thyrotoxicosis; Sum eosinophil basophil counts; Eosinophil count; Myeloid white cell count; Hemoglobin concentration; Granulocyte count; Sum neutrophil eosinophil counts; …
		rs6984242	Body mass index; Schizophrenia;Arm fat percentage left; Leg fat percentage right; Arm fat percentage right
		rs2945232	Body mass index; Heel bone mineral density; Red cell distribution width; Neuroticism score; Impedance of whole body; Heel bone mineral density right; Impedance of arm right; Impedance of arm right; Heel bone mineral density left; Impedance of leg left; Impedance of leg right; Impedance of arm left; Irritability; Neuroticism; Nervous feelings; Self-reported hypothyroidism or myxoedema; Neutrophil …
		rs11191419	Body mass index; Reticulocyte fraction of red cells; Reticulocyte count; High light scatter reticulocyte count; High light scatter percentage of red cells; Schizophrenia; Autism spectrum disorder or schizophrenia; Leg fat-free mass right; Leg predicted mass right; Leg fat-free mass left; Leg predicted mass left; Worrier or anxious feelings; Whole body fat-free mass; Basal metabolic rate; Past tob…
		rs2851447	Platelet count; Sitting height; Height; Comparative height size at age 10; Height; Years of educational attainment; Qualifications: A levels or as levels or equivalent; Schizophrenia; Lymphocyte percentage of white cells; Diastolic blood pressure; Time spent watching television; Autism spectrum disorder or schizophrenia; Qualifications: college or university degree; Trunk predicted mass; Qualific…
		rs2693698	Body mass index; Schizophrenia; Impedance of arm left; Impedance of arm right; Impedance of whole body; Impedance of whole body; Leg fat mass right; Leg fat mass right; Leg fat mass left; Arm predicted mass right; Weight; Arm fat-free mass right; Bipolar disorder; Whole body water mass; Basal metabolic rate; Trunk fat-free mass; Leg fat percentage right; Whole body fat-free mass; Trunk predicted …
		rs12887734	Body mass index; Lymphocyte count; Schizophrenia; Autism spectrum disorder or schizophrenia; Comparative height size at age 10; Reticulocyte count;Height; Lymphocyte count; High light scatter reticulocyte count; Arm fat percentage right; Reticulocyte fraction of red cells; Long-standing illness, disability or infirmity; Long-standing illness, disability or infirmity; Arm fat percentage left; Mout…
		rs8082590	Lymphocyte count; Schizophrenia; Lymphocyte count; Coronary artery disease; Impedance of leg left; Pulse rate; Overall health rating; Neutrophil percentage of white cells; Impedance of leg right
		rs4523957	Platelet count; Plateletcrit; Impedance of leg left; Impedance of leg right; Heel bone mineral density; Impedance of whole body; Aortic root size; Schizophrenia; Autism spectrum disorder or schizophrenia; Heel bone mineral density left; Comparative body size at age 10; Coronary artery disease; Type 2 diabetes; Leg predicted mass left; Heel bone mineral density right; Leg fat-free mass left; Leg p…
East Asian	Depression	rs1516726	Body mass index; Impedance of leg right; Impedance of leg left; Impedance of whole body; Leg fat-free mass right; Leg predicted mass right; Arm fat mass right; Leg predicted mass left; Leg fat-free mass left; Body mass index adjusted for physical activity; Arm fat mass left; Arm fat percentage right; Body mass index adjusted for smoking; Basal metabolic rate; Impedance of arm left; Weight; Arm fa…
		rs8088736	Body mass index; Arm fat mass right; Arm fat percentage left; Arm fat mass left; Leg fat mass right; Leg fat mass left; Leg fat percentage right; Arm fat percentage right; Body fat percentage; Whole body fat mass; Leg fat percentage left; Waist circumference; Weight; Hip circumference; Trunk fat mass; Trunk fat percentage
	Insomniab	NA
	Schizophrenia	rs12578201	Waist circumference; Trunk fat mass; Trunk fat percentage; Body fat percentage; Whole body fat mass; Arm fat mass; Systolic blood pressure; Arm fat percentage; Coronary artery disease; Leg fat percentage; Weight; Leg fat mass left
		rs12571643	Body mass index; Self-reported hypertension; Monocyte count; Myeloid white cell count; Reticulocyte count; Reticulocyte fraction of red cells; White blood cell count; Arm fat-free mass left; Arm fat-free mass right; Arm predicted mass left; Arm predicted mass right; Basal metabolic rate; Diastolic blood pressure; Impedance of arm left; Impedance of arm right; Impedance of leg left; Impedance of l…
		rs79780963	Body mass index; Self-reported hypertension; Reticulocyte count; White blood cell count; Coronary artery disease; Myocardial infarction; Arm fat mass; Arm fat-free mass; Arm predicted mass; Basal metabolic rate; Birth weight; Diastolic blood pressure; Frequency of tenseness or restlessness in last 2 weeks; Hip circumference; Illnesses of mother: high blood pressure; Impedance of leg left; Impedan…
		rs9563567	Body mass index; Arm fat mass left; Arm fat mass right; Arm fat percentage left; Arm fat percentage right; Arm fat-free mass left; Arm fat-free mass right; Arm predicted mass left; Arm predicted mass right; Basal metabolic rate; Hip circumference; Impedance of arm left; Impedance of arm right; Impedance of leg left; Impedance of leg right; Impedance of whole body; Leg fat mass left; Leg fat mass …
		rs2075661	Body mass index; Mean platelet volume; Self-reported angina; Vascular or heart problems diagnosed by doctor: angina.
		rs2851443	Lymphocyte count; Platelet count; Lymphocyte percentage of white cells; Neutrophil percentage of white cells; Plateletcrit; Reticulocyte count; Age completed full time education; Alcohol intake frequency; Arm fat-free mass; Arm predicted mass; Average weekly red wine intake; Basal metabolic rate; Comparative height size at age 10; Diastolic blood pressure; Fluid intelligence score; Height; Job in…
		rs192721	Body mass index
		rs61620165	Body mass index; Waist circumference; Arm fat mass; Leg fat mass; Leg fat percentage; Arm fat percentage; Whole body fat mass; Basal metabolic rate; Trunk fat mass; Weight; Body fat percentage
Note: SNPs:single nucleotide polymorphisms; NA: not available.
a: SNPs associated with potential confounders of glaucoma, i.e. hypertension(Shukla et al., 2020), diabetes(Choi et al., 2020), body mass index(Leske et al., 1995), waist circumference(Yuan et al., 2022), platelet count(Ma et al., 2019), basophil cell count(Song et al., 2023), and lymphocyte count(Yang et al., 2001) were removed.
b: SNPs which met the significant level in the Insomnia GWAS have no association with any confounder.
Potential confounders SNPs were filtered under the condition of P < 5×10-8 in the PhenoScanner database (PhenoScanner database: http://www.phenoscanner.medschl.cam.ac.uk).

## Sheet: Table S2
Supplementary Table S2. Instrumental variables from Depression GWAS in the European and East Asian populations after removing potential confounders.
Population	SNPsa	Chromosome	Position	Effect-Allele	Other-Allele	EAF	BETA	SE	P-value	Samples size	F-statisticb
European	rs1002656	1	37192741	T	C	NA	-0.0266	0.0038	3.74e-12	500199	49
European	rs1466887	1	37709328	T	C	NA	-0.0199	0.0036	4.12e-08	500199	30.5563
European	rs11579246	1	50559162	A	G	NA	0.0381	0.0061	5.71e-10	500199	39.0113
European	rs1890946	1	52342427	T	C	NA	-0.0235	0.0035	2.68e-11	500199	45.0816
European	rs10789214	1	67146817	T	C	NA	0.0193	0.0035	4.44e-08	500199	30.4073
European	rs10890020	1	73668836	A	G	NA	-0.0277	0.0035	4.03e-15	500199	62.6
European	rs10913112	1	175913828	T	C	NA	-0.0264	0.0036	3.4e-13	500199	53.7778
European	rs12052908	2	22503044	A	T	NA	-0.022	0.0035	4.44e-10	500199	39.5102
European	rs1568452	2	58012833	T	C	NA	0.0248	0.0036	8.12e-12	500199	47.4568
European	rs7585722	2	86819128	T	C	NA	-0.0269	0.0048	2.68e-08	500199	31.4067
European	rs1226412	2	157111313	T	C	NA	0.0256	0.0043	3.46e-09	500199	35.444
European	rs62188629	2	208044470	A	G	NA	0.0236	0.0038	7.13e-10	500199	38.5706
European	rs4346585	3	44736493	T	C	NA	-0.0236	0.0038	7.13e-10	500199	38.5706
European	rs141954845	3	61192911	A	G	NA	0.0229	0.0037	8.15e-10	500199	38.3061
European	rs6783233	3	117509984	T	C	NA	0.0218	0.0039	2.9e-08	500199	31.2452
European	rs34937911	4	42110353	T	C	NA	0.0304	0.0055	4.13e-08	500199	30.5507
European	rs45510091	4	123186393	A	G	NA	0.0448	0.008	1.83e-08	500199	31.36
European	rs35553410	4	131237381	T	C	NA	-0.0244	0.004	1.42e-09	500199	37.21
European	rs7659414	4	177350956	A	C	NA	-0.0201	0.0035	1.2e-08	500199	32.9804
European	rs60157091	5	61509655	T	C	NA	0.02	0.0035	1.42e-08	500199	32.6531
European	rs3099439	5	87545318	T	C	NA	-0.0276	0.0035	5.05e-15	500199	62.1845
European	rs10061069	5	93071630	C	G	NA	-0.0275	0.0042	8.15e-11	500199	42.8713
European	rs11135349	5	164523472	A	C	NA	-0.0295	0.0035	6.04e-17	500199	71.0408
European	rs9363467	6	66565703	T	C	NA	0.0237	0.0036	6.44e-11	500199	43.3403
European	rs1933802	6	105365891	C	G	NA	-0.0223	0.0035	2.57e-10	500199	40.5951
European	rs2876520	6	142996618	C	G	NA	-0.023	0.0036	2.29e-10	500199	40.8179
European	rs725616	6	147950422	T	C	NA	0.0204	0.0036	1.87e-08	500199	32.1111
European	rs2029865	6	165121844	A	T	NA	-0.0201	0.0035	1.2e-08	500199	32.9804
European	rs2043539	7	12253880	A	G	NA	0.0273	0.0035	9.89e-15	500199	60.84
European	rs2247523	7	82454404	C	G	NA	-0.0207	0.0035	4.38e-09	500199	34.9788
European	rs7807677	7	117502574	T	C	NA	0.0237	0.0035	1.82e-11	500199	45.9
European	rs7837935	8	65562019	T	G	NA	-0.0292	0.0049	3.34e-09	500199	35.5119
European	rs67436663	8	71347626	C	G	NA	-0.0259	0.0042	9.37e-10	500199	38.0278
European	rs1982277	9	11513019	T	C	NA	0.0279	0.0041	1.45e-11	500199	46.3064
European	rs3793577	9	23737627	A	G	NA	-0.0229	0.0035	8.41e-11	500199	42.809
European	rs59283172	9	25232978	A	G	NA	-0.0329	0.0057	1.02e-08	500199	33.3152
European	rs7030813	9	36999369	T	C	NA	0.0253	0.0036	3.07e-12	500199	49.3897
European	rs10817969	9	119731045	T	G	NA	0.0261	0.0039	3.11e-11	500199	44.787
European	rs997934	10	1795194	T	C	NA	0.0198	0.0036	4.81e-08	500199	30.25
European	rs1021363	10	106610839	A	G	NA	0.0303	0.0037	4.41e-16	500199	67.0628
European	rs2509805	11	57650796	T	C	NA	0.022	0.0038	9.17e-09	500199	33.518
European	rs198457	11	61471678	T	C	NA	-0.0292	0.0046	2.99e-10	500199	40.2949
European	rs7932640	11	88744425	T	C	NA	0.0281	0.0035	1.62e-15	500199	64.458
European	rs61902811	11	113370758	A	G	NA	-0.0257	0.0036	1.4e-12	500199	50.9637
European	rs57344483	11	127022560	A	G	NA	-0.038	0.0068	1.82e-08	500199	31.2284
European	rs78337797	12	23987925	T	G	NA	0.0306	0.0055	3.37e-08	500199	30.954
European	rs56314503	12	84465022	T	G	NA	-0.0254	0.004	2.95e-10	500199	40.3225
European	rs3213572	12	121205078	A	G	NA	0.0217	0.0035	7.61e-10	500199	38.44
European	rs1409379	13	31907741	T	C	NA	0.0249	0.0041	1.67e-09	500199	36.8834
European	rs1343605	13	53647048	A	C	NA	0.0313	0.0036	6.23e-18	500199	75.5934
European	rs9592461	13	66941792	A	G	NA	0.0216	0.0035	9.1e-10	500199	38.0865
European	rs9545360	13	80826373	A	C	NA	-0.0271	0.0046	5.02e-09	500199	34.7075
European	rs4772087	13	99115041	T	C	NA	0.0227	0.0036	3.91e-10	500199	39.76
European	rs61990288	14	42074726	A	G	NA	-0.026	0.0035	1.68e-13	500199	55.1837
European	rs1152578	14	64697037	T	C	NA	-0.0218	0.0035	6.36e-10	500199	38.7951
European	rs1045430	14	75130235	T	G	NA	-0.0253	0.0035	7.31e-13	500199	52.2522
European	rs10149470	14	104017953	A	G	NA	-0.0267	0.0035	3.72e-14	500199	58.1951
European	rs8037355	15	37643831	T	C	NA	-0.0233	0.0035	3.94e-11	500199	44.3176
European	rs34488670	15	47684936	T	C	NA	-0.0252	0.0043	6.03e-09	500199	34.3451
European	rs7200826	16	13066833	T	C	NA	0.028	0.004	3.74e-12	500199	49
European	rs56887639	16	13755530	A	G	NA	-0.0278	0.0039	1.51e-12	500199	50.8113
European	rs75581564	17	27363750	A	G	NA	0.0301	0.0054	3.17e-08	500199	31.0703
European	rs12967855	18	35138245	A	G	NA	0.0265	0.0037	1.18e-12	500199	51.2966
European	rs12967143	18	53099012	C	G	NA	-0.0312	0.0038	3.7e-16	500199	67.4127
European	rs7241572	18	77580712	A	G	NA	0.028	0.0044	2.7e-10	500199	40.4959
European	rs33431	19	30939989	T	C	NA	0.0198	0.0036	4.81e-08	500199	30.25
European	rs143186028	20	39997404	T	G	NA	0.0277	0.0046	2.29e-09	500199	36.2613
European	rs5995992	22	41487218	T	C	NA	-0.0266	0.0039	1.3e-11	500199	46.5194
East Asian	rs10889022	1	40286005	T	C	0.588	0.017	0.003	2.88e-07	98502	32.1111
East Asian	rs4656484	1	166145466	C	G	0.635	-0.018	0.003	4.43e-08	98502	36
East Asian	rs79463509	1	175796338	T	G	0.981	0.053	0.012	7.46e-06	98502	19.5069
East Asian	rs118097243	2	42984542	T	C	0.978	-0.049	0.011	9.76e-06	98502	19.843
East Asian	rs117092537	2	111741092	A	C	0.963	0.04	0.008	1.9e-06	98502	25
East Asian	rs1601358	2	151990465	A	G	0.536	0.015	0.003	3.71e-06	98502	25
East Asian	rs73192710	3	105228555	A	G	0.215	-0.018	0.004	6.3e-06	98502	20.25
East Asian	rs75969500	4	88265222	A	T	0.975	0.046	0.01	6.26e-06	98502	21.16
East Asian	rs9320323	6	110588546	T	C	0.613	0.015	0.003	8.82e-06	98502	25
East Asian	rs10240457	7	15431149	A	G	0.646	0.017	0.003	3.87e-07	98502	32.1111
East Asian	rs78213282	7	28932493	C	G	0.983	-0.058	0.013	4.21e-06	98502	19.9053
East Asian	rs2117088	7	48342406	A	T	0.752	0.018	0.004	1.37e-06	98502	20.25
East Asian	rs151148981	7	107562763	T	C	0.034	0.041	0.009	3.1e-06	98502	20.7531
East Asian	rs7467602	9	9324747	T	C	0.916	-0.029	0.006	4.56e-07	98502	23.3611
East Asian	rs1057507	9	37436925	A	G	0.917	0.027	0.006	4.07e-06	98502	20.25
East Asian	rs2309394	9	71671116	A	G	0.448	0.015	0.003	2.45e-06	98502	25
East Asian	rs76366943	9	117839797	A	G	0.729	-0.016	0.004	5.14e-06	98502	16
East Asian	rs80263541	11	31373629	T	C	0.97	-0.042	0.009	8.61e-06	98502	21.7778
East Asian	rs76037597	11	120421300	A	G	0.149	0.02	0.005	8.01e-06	98502	16
East Asian	rs2239629	14	23598128	T	G	0.549	-0.015	0.003	2.29e-06	98502	25
East Asian	rs200673740	16	15342970	T	C	0.606	0.015	0.003	3.46e-06	98502	25
East Asian	rs7215702	17	75615507	A	G	0.505	0.014	0.003	7.09e-06	98502	21.7778
East Asian	rs632671	18	8877322	A	G	0.725	0.018	0.004	5.86e-07	98502	20.25
East Asian	rs2232267	20	9497057	A	G	0.851	-0.02	0.004	6.59e-06	98502	25
Note: GWAS: genome-wide association studies; SNPs: single nucleotide polymorphisms; EAF: effect allele frequency; SE, standard error.
a: the genetic instrumental variables were filtered with genome‐wide significance through P < 5e-08(European) or P < 5e-06(East Asian), and removed Linkage disequilibrium (LD) using a clumping r2 cutoff of 0.001 within a 10000b window, using the 1000 Genomes Project Phase 3 (EUR) (EAS) as the reference panel.
b: the F-statistic for each SNP was calculated as follows: F=(BATA/SE)^2

## Sheet: Table S3
Supplementary Table S3. Instrumental variables from Insomnia GWAS in the European and East Asian populations after removing potential confounders.
Population	SNPa	Chromosome	Position	Effect-Allele	Other-Allele	EAF	BETA	SE	P-value	Samples size	F-statisticb
European	rs12049261	1	107190407	C	G	0.292534	0.0111868	0.00163048	6.79986e-12	462341	47.074
European	rs6690017	1	57842729	G	T	0.408855	-0.0102669	0.00151022	1.10002e-11	462341	46.2166
European	rs4572538	2	147423012	T	C	0.364055	-0.00960596	0.00156161	7.69999e-10	462341	37.8387
European	rs4577309	2	191288833	G	A	0.533655	-0.00854833	0.00149214	1e-08	462341	32.8204
European	rs12470989	2	200955823	G	A	0.203934	-0.0102429	0.00184485	2.80001e-08	462341	30.8265
European	rs113851554	2	66750564	T	G	0.057291	0.0467802	0.00331329	2.90001e-45	462341	199.345
European	rs56093896	2	114103966	A	C	0.214053	-0.0124111	0.00181352	7.70016e-12	462341	46.8356
European	rs705219	3	117702270	A	T	0.887373	0.013423	0.00235299	1.2e-08	462341	32.5431
European	rs9845387	3	116425935	A	C	0.040279	-0.0218562	0.00377648	7.10003e-09	462341	33.4946
European	rs1988337	4	91292200	G	A	0.552395	0.00838726	0.00149645	2.1e-08	462341	31.4135
European	rs11097861	4	105330133	G	A	0.716256	0.0100437	0.00164946	1.09999e-09	462341	37.0769
European	rs2604551	4	15091201	G	T	0.640384	-0.00848084	0.00155238	4.70002e-08	462341	29.8457
European	rs7711696	5	135486536	T	G	0.305042	0.0111716	0.00161138	4.10015e-12	462341	48.0656
European	rs1430205	5	87678585	T	C	0.461507	0.00947493	0.00149107	2.1e-10	462341	40.379
European	rs6975972	7	1070468	G	A	0.578726	-0.00902066	0.00150428	2e-09	462341	35.96
European	rs8180817	7	114047542	C	G	0.431016	-0.0100553	0.00150974	2.70023e-11	462341	44.3594
European	rs17151854	8	10236559	T	G	0.15241	0.0129893	0.00207434	3.79997e-10	462341	39.2113
European	rs72924721	11	65585990	T	C	0.073137	0.016478	0.00288103	1.09999e-08	462341	32.7125
European	rs68094047	12	109855201	T	C	0.251267	0.0103356	0.0017167	1.7e-09	462341	36.2479
European	rs931221	12	84721107	A	T	0.236738	0.0106361	0.00175313	1.29999e-09	462341	36.8075
European	rs324017	12	57487814	C	A	0.705433	-0.00988248	0.00163145	1.40001e-09	462341	36.6931
European	rs9570080	13	59832775	C	T	0.344131	-0.0106379	0.00157858	1.59993e-11	462341	45.4128
European	rs6561715	13	53888526	A	T	0.630662	-0.011623	0.00154234	4.79954e-14	462341	56.7906
European	rs1547630	13	112642528	A	G	0.651513	0.00910814	0.00156447	5.80003e-09	462341	33.8942
European	rs4886860	15	74340336	C	G	0.767408	-0.011796	0.00175566	1.80011e-11	462341	45.1428
European	rs2062113	16	59476179	C	T	0.568257	-0.00961678	0.00150275	1.6e-10	462341	40.953
European	rs9894577	17	43223292	A	G	0.3182	0.0132051	0.00159687	1.29987e-16	462341	68.3824
European	rs9906181	17	21297686	G	A	0.687567	-0.00915026	0.00163869	2.39999e-08	462341	31.1798
European	rs11152363	18	53057188	A	G	0.186319	0.0156393	0.00192518	4.49987e-16	462341	65.9921
European	rs56330606	19	37673953	G	A	0.378954	0.00930932	0.00153044	1.2e-09	462341	37.0001
East Asian	rs10911498	1	184001499	C	T	0.7355	0.09435	0.02024	3.12802e-06	63732	21.7302
East Asian	rs12052345	2	13677300	A	G	0.3167	0.09035	0.01937	3.093e-06	63732	21.7569
East Asian	rs1997507	2	35317070	C	T	0.6521	0.09568	0.01949	9.19009e-07	63732	24.1001
East Asian	rs28584856	3	76152969	T	A	0.8358	0.1131	0.02458	4.18302e-06	63732	21.172
East Asian	rs4270579	4	84698188	A	G	0.108	-0.152	0.03032	5.31398e-07	63732	25.1321
East Asian	rs10039402	5	107217938	G	C	0.95912	0.2206	0.04572	1.39399e-06	63732	23.2808
East Asian	rs9658546	12	117655418	A	G	0.98867	0.4214	0.08824	1.79498e-06	63732	22.8065
East Asian	rs2648266	15	30796288	G	A	0.8772	-0.1546	0.03319	3.20501e-06	63732	21.6972
East Asian	rs12103133	16	83973637	G	T	0.346	0.09898	0.02147	4.02096e-06	63732	21.2535
Note: GWAS: genome-wide association studies; SNPs: single nucleotide polymorphisms; EAF: effect allele frequency; SE, standard error.
a: the genetic instrumental variables were filtered with genome‐wide significance through P < 5e-08(European) or P < 5e-06(East Asian), and removed Linkage disequilibrium (LD) using a clumping r2 cutoff of 0.001 within a 10000b window, using the 1000 Genomes Project Phase 3 (EUR) (EAS) as the reference panel.
b: the F-statistic for each SNP was calculated as follows: F=(BATA/SE)^2

## Sheet: Table S4
Supplementary Table S4. Instrumental variables from Schizophrenia GWAS in the European and East Asian populations after removing potential confounders.
Population	SNPa	Chromosome	Position	Effect-Allele	Other-Allele	EAF	BETA	SE	P-value	Samples size	F-statisticb
European	rs10520163	4	170626552	C	T	NA	-0.0608975	0.0106	1.02e-08	82315	33.0056
European	rs10791097	11	130718630	G	T	NA	-0.0739008	0.0106	2.88e-12	82315	48.6056
European	rs11027857	11	24403620	A	G	NA	0.0625991	0.0106	3.21e-09	82315	34.8758
European	rs1106568	4	176861301	A	G	NA	-0.0694037	0.0122	1.15e-08	82315	32.3628
European	rs11139497	9	84739941	A	T	NA	0.0680044	0.0115	3.09e-09	82315	34.9686
European	rs11210892	1	44100084	A	G	NA	-0.0695001	0.0112	4.97e-10	82315	38.5066
European	rs11682175	2	57987593	C	T	NA	0.0741957	0.0106	2.54e-12	82315	48.9943
European	rs11693094	2	185601420	T	C	NA	-0.0733021	0.0107	7.13e-12	82315	46.9316
European	rs117074560	6	96459651	T	C	NA	-0.156595	0.0277	1.66e-08	82315	31.9592
European	rs11740474	5	153680747	T	A	NA	0.0610991	0.0111	3.94e-08	82315	30.2987
European	rs12129573	1	73768366	A	C	NA	0.0693955	0.011	2.35e-10	82315	39.7995
European	rs12325245	16	58681393	T	A	NA	0.0874005	0.0153	1.15e-08	82315	32.6321
European	rs12691307	16	29939877	G	A	NA	-0.0705983	0.011	1.3e-10	82315	41.1911
European	rs12704290	7	86427626	A	G	NA	-0.106595	0.0165	1.04e-10	82315	41.7355
European	rs12826178	12	57622371	T	G	NA	-0.167697	0.0243	5.3e-12	82315	47.6253
European	rs12903146	15	61858657	A	G	NA	0.0648041	0.0106	1.04e-09	82315	37.376
European	rs13240464	7	110898915	C	T	NA	-0.0806025	0.0112	6.16e-13	82315	51.7918
European	rs140505938	1	150031490	T	C	NA	-0.0908004	0.0148	9.34e-10	82315	37.6402
European	rs1498232	1	30433951	C	T	NA	-0.0698991	0.0115	1.28e-09	82315	36.9443
European	rs1501357	5	45364875	C	T	NA	0.0765031	0.0134	1.24e-08	82315	32.5948
European	rs16867576	5	88746331	G	A	NA	-0.095801	0.0169	1.36e-08	82315	32.1341
European	rs17194490	3	2547786	T	G	NA	0.0970995	0.0148	4.87e-11	82315	43.0438
European	rs2007044	12	2344960	G	A	NA	0.0916001	0.0108	2.62e-17	82315	71.9357
European	rs2053079	19	30987423	G	A	NA	0.0733021	0.0124	3.79e-09	82315	34.9454
European	rs2068012	14	30190316	C	T	NA	0.0689964	0.0126	4.14e-08	82315	29.9855
European	rs215411	4	23423603	A	T	NA	0.0648041	0.0114	1.22e-08	82315	32.3143
European	rs2332700	14	72417326	G	C	NA	-0.0732969	0.0122	1.69e-09	82315	36.0954
European	rs2514218	11	113392994	T	C	NA	-0.0722052	0.0116	4.09e-10	82315	38.7455
European	rs2905426	19	19478022	T	G	NA	-0.0648052	0.0112	6.92e-09	82315	33.4799
European	rs2909457	2	162845855	A	G	NA	-0.0589966	0.0108	4.38e-08	82315	29.8405
European	rs2973155	5	152608619	C	T	NA	0.067305	0.011	1.02e-09	82315	37.4377
European	rs34796896	3	180625961	A	G	NA	-0.086397	0.0132	6.23e-11	82315	42.84
European	rs36068923	8	111485761	G	A	NA	0.0840014	0.013	1.05e-10	82315	41.7529
European	rs3735025	7	137074844	C	T	NA	-0.0636975	0.011	7.75e-09	82315	33.532
European	rs3798869	6	84328660	A	G	NA	-0.0648052	0.0106	1.15e-09	82315	37.3773
European	rs3849046	5	137851192	T	C	NA	0.0627025	0.0107	4.83e-09	82315	34.3401
European	rs4129585	8	143312933	C	A	NA	-0.0784044	0.0107	2.03e-13	82315	53.6925
European	rs427230	20	62155111	T	C	NA	0.116102	0.0211	4.03e-08	82315	30.2771
European	rs4648845	1	2387101	T	C	NA	0.0690035	0.0117	4.03e-09	82315	34.7833
European	rs4702	15	91426560	A	G	NA	-0.0784049	0.0112	2.3e-12	82315	49.0061
European	rs4766428	12	110723245	T	C	NA	0.0684994	0.0111	7.09e-10	82315	38.0827
European	rs56205728	15	40567237	A	G	NA	0.0676026	0.0124	4.92e-08	82315	29.7224
European	rs58120505	7	2029867	C	T	NA	-0.080704	0.0108	6.43e-14	82315	55.8396
European	rs59979824	2	193848340	A	C	NA	-0.0663962	0.0116	1.08e-08	82315	32.762
European	rs6065094	20	37453194	G	A	NA	0.0741957	0.0113	5.52e-11	82315	43.1122
European	rs6430095	2	146439945	A	G	NA	0.080704	0.0142	1.21e-08	82315	32.3008
European	rs6704768	2	233592501	A	G	NA	-0.0737972	0.0106	3.15e-12	82315	48.4694
European	rs7193419	16	63697134	C	T	NA	-0.0597018	0.0106	1.59e-08	82315	31.7222
European	rs72986630	19	11849736	T	C	NA	0.145104	0.0266	4.64e-08	82315	29.7574
European	rs73036062	11	133828187	A	G	NA	-0.089695	0.0134	2.14e-11	82315	44.805
European	rs73229090	8	27442127	A	C	NA	-0.0994999	0.0177	1.95e-08	82315	31.6008
European	rs7405404	16	13749859	C	T	NA	-0.0783027	0.0125	3.93e-10	82315	39.2404
European	rs7432375	3	136288405	A	G	NA	-0.0713993	0.0109	5.27e-11	82315	42.9077
European	rs75968099	3	36858583	T	C	NA	0.078996	0.0113	3.39e-12	82315	48.8712
European	rs77149735	1	243555105	A	G	NA	0.284502	0.0485	4.4e-09	82315	34.4102
European	rs7819570	8	89588626	T	G	NA	0.0770999	0.0137	1.9e-08	82315	31.6713
European	rs7893279	10	18745105	G	T	NA	-0.113097	0.0171	3.56205e-11	82315	43.7431
European	rs7951870	11	46373311	C	T	NA	0.0924991	0.0142	8.25e-11	82315	42.4325
European	rs8042374	15	78908032	G	A	NA	-0.0874979	0.0124	1.87e-12	82315	49.7911
European	rs8044995	16	68189340	A	G	NA	0.0777015	0.0141	3.27e-08	82315	30.3683
European	rs8139773	22	39975691	G	A	NA	0.071002	0.0111	1.36e-10	82315	40.9162
European	rs9636107	18	53200117	G	A	NA	0.0762009	0.0107	9.09e-13	82315	50.7169
European	rs138535198	6	32485910	T	C	NA	-0.0786969	0.0135	5.91e-09	82315	33.9819
European	rs145607970	6	32624017	A	C	NA	-0.164203	0.0256	1.34e-10	82315	41.1417
European	rs281768	2	200825240	T	A	NA	-0.100397	0.0132	3.47e-14	82315	57.8487
European	rs9607782	22	41587556	A	T	NA	0.087003	0.0127	6.76e-12	82315	46.9311
East Asian	rs12934517	16	64315785	G	A		0.0853976	0.0181	2.446e-06	30716	22.2604
East Asian	rs140001745	2	201199831	T	C		0.147903	0.0232	1.895e-10	30716	40.6421
East Asian	rs7615033	3	161719141	G	A		0.0964005	0.0171	1.611e-08	30716	31.7809
East Asian	rs302342	12	29939628	A	G		0.0914026	0.0187	1.044e-06	30716	23.891
East Asian	rs4660761	1	44440146	G	A		0.095601	0.0195	8.983e-07	30716	24.0357
East Asian	rs147519585	6	113233222	A	G		-0.434606	0.0863	4.707e-07	30716	25.3612
East Asian	rs6550744	3	23239459	G	A		-0.0945964	0.0186	3.535e-07	30716	25.8657
East Asian	rs7941324	11	129384263	T	C		0.1067	0.0227	2.483e-06	30716	22.094
East Asian	rs1454606	4	33642614	C	T		-0.0924004	0.0186	7.19e-07	30716	24.6787
East Asian	rs6560717	10	1224581	G	C		-0.0851985	0.0184	3.67e-06	30716	21.4402
East Asian	rs12976720	19	50964167	C	T		-0.116298	0.0231	4.855e-07	30716	25.3466
East Asian	rs7780591	7	103719248	A	G		-0.0946954	0.0195	1.253e-06	30716	23.5824
East Asian	rs861962	7	106656407	A	T		-0.0836969	0.0176	1.944e-06	30716	22.6148
East Asian	rs13306731	1	179320578	A	G		0.0851956	0.0181	2.546e-06	30716	22.1553
East Asian	rs117490303	2	235889639	G	A		-0.282297	0.0587	1.543e-06	30716	23.1278
East Asian	rs9355488	6	165067778	A	G		-0.111703	0.0236	2.302e-06	30716	22.4029
East Asian	rs321199	7	137032717	T	C		0.106304	0.0182	5.627e-09	30716	34.1159
East Asian	rs1511356	4	24272535	C	T		-0.1113	0.0208	9.278e-08	30716	28.633
East Asian	rs12629463	3	180917316	A	G		0.128499	0.0251	3.165e-07	30716	26.209
East Asian	rs11124556	2	37209684	G	T		-0.0886017	0.0181	1.029e-06	30716	23.9622
East Asian	rs1554099	2	147733643	T	A		0.175398	0.0367	1.81e-06	30716	22.841
East Asian	rs7973976	12	108601910	G	A		-0.0893997	0.0175	3.144e-07	30716	26.0973
East Asian	rs7992065	13	32763111	G	A		0.113597	0.0195	5.683e-09	30716	33.936
East Asian	rs77017868	4	132413835	C	A		-0.205095	0.0448	4.583e-06	30716	20.9582
East Asian	rs56356278	11	46859787	T	A		-0.144795	0.0282	2.702e-07	30716	26.3637
East Asian	rs1989839	3	50378946	A	G		-0.1089	0.0182	2.167e-09	30716	35.8025
East Asian	rs517319	3	136066051	A	T		0.1067	0.0219	1.119e-06	30716	23.7376
East Asian	rs62472879	7	111359148	A	G		0.260301	0.057	4.912e-06	30716	20.8545
East Asian	rs12534549	7	70780705	C	T		-0.0924004	0.0171	6.453e-08	30716	29.1982
East Asian	rs73219806	8	26279173	C	A		-0.0901983	0.0187	1.323e-06	30716	23.2655
East Asian	rs6753994	2	52245049	T	C		0.0838999	0.0179	2.725e-06	30716	21.9693
East Asian	rs848293	2	58382490	G	A		0.102899	0.0172	2.407e-09	30716	35.7906
East Asian	rs12462264	19	30247945	G	A		0.1875	0.0408	4.282e-06	30716	21.1194
East Asian	rs6983764	8	55740933	G	A		-0.0900013	0.0173	1.99e-07	30716	27.0648
East Asian	rs56390815	18	77682662	T	C		-0.100705	0.0187	6.749e-08	30716	29.0012
East Asian	rs2985331	1	29335363	C	T		-0.167602	0.0367	4.948e-06	30716	20.8559
East Asian	rs113073236	4	3987954	G	A		-0.411297	0.085	1.317e-06	30716	23.4139
Note: GWAS: genome-wide association studies; SNPs: single nucleotide polymorphisms; EAF: effect allele frequency; SE, standard error.
a: the genetic instrumental variables were filtered with genome‐wide significance through P < 5e-08(European) or P < 5e-06(East Asian), and removed Linkage disequilibrium (LD) using a clumping r2 cutoff of 0.001 within a 10000b window, using the 1000 Genomes Project Phase 3 (EUR) (EAS) as the reference panel.
b: the F-statistic for each SNP was calculated as follows: F=(BATA/SE)^2

## Sheet: Table S5
Supplementary Table S5. Sensitivity analyses of MR
Population	Expose	Outcome	MR-PRESSO global test		Heterogeneity test		MR-Egger pleiotropy test		MR Steiger Directionality test
			RSSobs	P	Cochran’s Q	Pa	Egger_intercept	Pb	Snp_rsq.exposure	Snp_rsq.outcome	Correct_causal_direction	Steiger_pval
European	Depression	Glaucoma	88.2093	0.057	77.0978	0.0475098	0.00537972	0.772662	0.00566182	0.000396161	TRUE	6.69737e-104
		Primary open-angle glaucoma	73.0154	0.312	61.0693	0.366259	0.0149356	0.511423	0.00566182	0.000330251	TRUE	6.37275e-109
		Primary angle-closure glaucoma	58.9366	0.762	53.2035	0.653896	-0.0129067	0.820612	0.00566182	0.00028497	TRUE	2.12777e-112
	Insomnia	Glaucoma	42.6988	0.088	39.691	0.0547478	0.00160368	0.891184	0.0029855	0.000183264	TRUE	1.19366e-56
		Primary open-angle glaucoma	39.1988	0.166	33.1897	0.19088	0.0171501	0.250907	0.0029855	0.000170004	TRUE	2.9383e-57
		Primary angle-closure glaucoma	23.1281	0.843	21.23	0.775398	-0.00304549	0.928597	0.0029855	0.000106192	TRUE	5.33672e-64
	Schizophrenia	Glaucoma	84.0656	0.787	73.5905	0.0393505	-0.0603524	0.171393	0.0295362	0.000371471	TRUE	0
		Primary open-angle glaucoma	70.364	0.258	59.5349	0.281263	-0.00710816	0.561884	0.0295362	0.000371471	TRUE	0
		Primary angle-closure glaucoma	89.222	0.674	75.1627	0.0300061	-0.006147	0.68411	0.0295362	0.000414753	TRUE	3.77986e-304
East Asian	Depression	Glaucoma	21.8276	0.357	17.6133	0.413619	-0.0297783	0.200101	0.00433396	9.65858e-05	TRUE	5.56075e-48
	Insomnia	Glaucoma	15.6509	0.163	2.9234	0.711794	-0.0295401	0.406044	0.0025102	1.76697e-05	TRUE	2.65123e-24
	Schizophrenia	Glaucoma	11.018	0.866	6.27808	0.392771	0.00946946	0.651948	0.0278208	0.000240227	TRUE	1.45026e-138
Note: MR: Mendelian randomization; SNP: single nucleotide polymorphism.
a: When ﻿Cochran’s Q statistic ﻿P < 0.05, the random-effect IVW MR analysis was used
b: P-values for pleiotropy were derived from MR-Egger test and P < 0.05 indicates a possible pleiotropic effect.
